# Supplementary material for: Genome-Wide Analysis of nsLTP Gene Family and Identification of SiLTPs Contributing to High Oil Accumulation in Sesame (Sesamum indicum L.)
Source: Int J Mol Sci. 2021 May 18;22(10):5291. doi: 10.3390/ijms22105291 (PMC8157352; doi:10.3390/ijms22105291)
Supplement: Supplementary file 1 [file ijms-22-05291-s001.zip › ijms-1168850-supplementary/Supplementary Tables.xlsx]

## Sheet: Supplementary Table 1
Table S1. Putative SiLTPs identified in the genome of five sesame varieties
Sesame varieties	Gene Symbol	Gene ID	ECMa	Group	Chromsomose	Direction	AAb	SPc	MPd	theoretical isoelectric point (pH)	molecular weight	Start	End
Zhongzhi13	SiLTPI.1	SIN_1013874	C-X9-C-X14-CC-X19-CXC-X22-C-X13-C	I	chr1	-	114	24	90	7.97	11.63	18058351	18058695
	SiLTPI.2	SIN_1013875	C-X9-C-X15-CC-X19-CXC-X22-C-X13-C	I	chr1	-	117	24	93	8.13	11.88	18060550	18061120
	SiLTPI.3	SIN_1013880	C-X9-C-X15-CC-X19-CXC-X22-C-X13-C	I	chr1	-	117	24	93	8.13	11.89	18083400	18084388
	SiLTPI.4	SIN_1013881	C-X9-C-X14-CC-X19-CXC-X22-C-X13-C	I	chr1	-	116	24	92	8.32	11.8	18086496	18086995
	SiLTPI.5	SIN_1013882	C-X9-C-X14-CC-X19-CXC-X22-C-X13-C	I	chr1	-	116	24	92	8.32	11.79	18089526	18090024
	SiLTPI.6	SIN_1013883	C-X9-C-X14-CC-X19-CXC-X22-C-X13-C	I	chr1	-	114	24	90	8.32	11.49	18092378	18093004
	SiLTPI.7	SIN_1023851	C-X9-C-X14-CC-X19-CXC-X22-C-X13-C	I	chr2	-	114	24	90	7.59	11.49	9910834	9911178
	SiLTPI.8	SIN_1021878	C-X10-C-X16-CC-X12-CXC-X24-C-X8-C	I	chr3	+	127	29	98	5.78	13.41	16808650	16809033
	SiLTPI.9	SIN_1019556	C-X9-C-X14-CC-X19-CXC-X22-C-X13-C	I	chr8	-	115	24	91	8.57	12.26	177606	177953
	SiLTPI.10	SIN_1019182	C-X9-C-X12-CC-X19-CXC-X22-C-X13-C	I	chr10	-	118	27	91	7.96	11.76	13049362	13049837
	SiLTPI.11	SIN_1019180	C-X9-C-X12-CC-X19-CXC-X22-C-X13-C	I	chr10	-	118	27	91	7.6	11.85	13083254	13084635
	SiLTPI.12	SIN_1019178	C-X9-C-X12-CC-X19-CXC-X22-C-X13-C	I	chr10	-	118	27	91	8.96	11.81	13092343	13094000
	SiLTPI.13	SIN_1019177	C-X9-C-X12-CC-X19-CXC-X22-C-X13-C	I	chr10	-	120	29	91	6.21	12.43	13105785	13106580
	SiLTPI.14	SIN_1019176	C-X9-C-X12-CC-X19-CXC-X22-C-X13-C	I	chr10	-	118	27	91	8.48	11.95	13109149	13109630
	SiLTPI.15	SIN_1019175	C-X9-C-X12-CC-X19-CXC-X22-C-X13-C	I	chr10	-	118	27	91	8.48	12.02	13114558	13115040
	SiLTPI.16	SIN_1019174	C-X9-C-X12-CC-X19-CXC-X22-C-X13-C	I	chr10	-	118	27	91	8.48	11.98	13122208	13122678
	SiLTPI.17	SIN_1019173	C-X9-C-X12-CC-X19-CXC-X22-C-X13-C	I	chr10	-	118	27	91	8.48	11.98	13127720	13128190
	SiLTPI.18	SIN_1019172	C-X9-C-X12-CC-X19-CXC-X22-C-X13-C	I	chr10	-	118	27	91	8.48	12.01	13133775	13134255
	SiLTPI.19	SIN_1019170	C-X9-C-X12-CC-X19-CXC-X22-C-X13-C	I	chr10	-	118	27	91	8.48	11.98	13143546	13144021
	SiLTPI.20	SIN_1019167	C-X9-C-X12-CC-X19-CXC-X22-C-X13-C	I	chr10	-	118	27	91	7.63	12.06	13161584	13162065
	SiLTPI.21	SIN_1010008	C-X9-C-X14-CC-X12-CXC-X25-C-X9-C	VI	chr10	+	109	24	85	8.5	10.87	17350146	17350475
	SiLTPI.22	SIN_1025012	C-X9-C-X14-CC-X19-CXC-X21-C-X13-C	I	chr11	+	116	26	90	8.2	11.76	6636964	6637314
	SiLTPI.23	SIN_1010996	C-X9-C-X12-CC-X19-CXC-X22-C-X13-C	I	chr11	+	114	23	91	9.34	11.88	13770346	13771371
	SiLTPI.24	SIN_1010995	C-X9-C-X13-CC-X19-CXC-X22-C-X13-C	I	chr11	+	121	25	96	8.58	12.44	13772444	13772809
	SiLTPI.25	SIN_1010994	C-X9-C-X15-CC-X19-CXC-X22-C-X13-C	I	chr11	+	122	25	97	7.55	12.28	13775742	13776110
	SiLTPI.26	SIN_1010993	C-X9-C-X12-CC-X19-CXC-X22-C-X13-C	I	chr11	+	121	27	94	8.97	12.36	13778927	13779292
	SiLTPI.27	SIN_1010992	C-X9-C-X13-CC-X19-CXC-X21-C-X13-C	I	chr11	+	115	26	89	8.41	11.63	13783745	13784092
	SiLTPI.28	SIN_1006963	C-X9-C-X14-CC-X20-CXC-X21-C-X13-C	I	chr12	-	114	24	90	4.87	11.95	12634660	12636414
	SiLTPI.29	SIN_1006964	C-X9-C-X14-CC-X20-CXC-X21-C-X13-C	I	chr12	-	120	27	93	8.2	12.8	12637549	12637911
	SiLTPI.30	SIN_1006965	C-X9-C-X14-CC-X19-CXC-X21-C-X13-C	I	chr12	-	117	19	98	8.03	12.77	12641247	12642418
	SiLTPI.31	SIN_1006970	C-X9-C-X13-CC-X19-CXC-X21-C-X13-C	I	chr12	-	126	26	100	5	13.31	12680155	12680844
	SiLTPI.32	SIN_1019333	C-X9-C-X14-CC-X19-CXC-X22-C-X13-C	I	chr13	-	116	26	90	8.08	12.71	8764274	8764624
	SiLTPII.1	SIN_1013701	C-X7-C-X13-CC-X8-CXC-X23-C-X6-C	II	chr1	+	96	28	68	8.74	10.28	10922838	10923128
	SiLTPII.2	SIN_1018371	C-X7-C-X13-CC-X8-CXC-X23-C-X6-C	II	chr2	+	94	26	68	4.28	9.92	15752281	15752565
	SiLTPII.3	SIN_1025569	C-X7-C-X13-CC-X8-CXC-X24-C-X9-C	II	chr9	-	115	25	90	8.21	12.45	17785044	17785602
	SiLTPIII.1	SIN_1025406	C-X11-C-X28-CC-X9-CXC-X34-C-X6-C	III	chr9	+	143	24	119	8.84	16.33	16369417	16370891
	SiLTPIV.1	SIN_1009501	C-X9-C-X15-CC-X9-CXC-X24-C-X7-C	IV	chr1	+	103	27	76	3.83	11.06	12651755	12652066
	SiLTPIV.2	SIN_1023410	C-X9-C-X15-CC-X9-CXC-X24-C-X7-C	IV	chr6	-	102	26	76	7.15	10.43	20497977	20498207
	SiLTPIV.3	SIN_1004573	C-X9-C-X17-CC-X9-CXC-X24-C-X7-C	IV	chr10	+	111	29	82	5.32	11.39	191415	192210
	SiLTPIX.1	SIN_1024894	C-X13-C-X15-CC-X9-CXC-X22-C-X6-C	IX	chr11	-	107	27	80	8.26	11.26	7837064	7837554
	SiLTPV.1	SIN_1011146	C-X14-C-X14-CC-X11-CXC-X24-C-X10-C	V	chr11	-	112	24	88	8.59	11.58	12879075	12879413
	SiLTPVI.1	SIN_1023351	C-X10-C-X16-CC-X9-CXC-X22-C-X9-C	VI	chr6	+	111	29	82	10.45	11.92	19989427	19990220
	SiLTPVIII.1	SIN_1021465	C-X6-C-X12-CC-X12-CXC-X23-C-X8-C	VIII	chr1	+	145	25	120	4.79	14.69	2379379	2383573
	SiLTPXI.1	SIN_1013936	C-X9-C-X18-CC-X13-CXC-X25-C-X9-C	XI	chr1	-	129	23	106	7.51	13.59	18525471	18525860
	SiLTPXI.2	SIN_1023684	C-X9-C-X19-CC-X13-CXC-X24-C-X9-C	XI	chr2	+	127	25	102	8.95	13.17	11495479	11495862
	SiLTPXI.3	SIN_1023678	C-X9-C-X19-CC-X13-CXC-X24-C-X9-C	XI	chr2	-	137	25	112	8.89	14.04	11554616	11555408
	SiLTPXI.4	SIN_1020962	C-X9-C-X19-CC-X13-CXC-X24-C-X9-C	XI	chr6	-	128	24	104	8.03	12.89	7669983	7670369
	SiLTPXI.5	SIN_1018445	C-X9-C-X19-CC-X13-CXC-X24-C-X9-C	XI	chr6	+	133	25	108	8.67	13.95	15083365	15084255
	SiLTPXI.6	SIN_1018442	C-X9-C-X19-CC-X13-CXC-X24-C-X9-C	XI	chr6	-	133	25	108	7.97	13.88	15102534	15103211
	SiLTPXI.7	SIN_1018441	C-X9-C-X19-CC-X13-CXC-X24-C-X9-C	XI	chr6	+	139	25	114	8.67	14.31	15110182	15110601
	SiLTPXI.8	SIN_1018437	C-X9-C-X19-CC-X13-CXC-X24-C-X9-C	XI	chr6	+	135	25	110	8.85	13.88	15162193	15162600
	SiLTPXI.9	SIN_1018435	C-X9-C-X19-CC-X13-CXC-X24-C-X9-C	XI	chr6	+	137	25	112	8.5	14.22	15179979	15180769
Baizhima	BzmLTPI.1	Baizhima_02290	C-X9-C-X15-CC-X19-CXC-X22-C-X13-C	I	chr1	-	115	24	91	8.4	11.6496	14796843	14797190
	BzmLTPI.2	Baizhima_02295	C-X9-C-X15-CC-X19-CXC-X22-C-X13-C	I	chr1	-	117	24	93	8.4	11.8899	14819782	14820248
	BzmLTPI.3	Baizhima_02296	C-X9-C-X14-CC-X19-CXC-X22-C-X13-C	I	chr1	-	114	24	90	8.61	11.5686	14822805	14823149
	BzmLTPI.4	Baizhima_02297	C-X9-C-X14-CC-X19-CXC-X22-C-X13-C	I	chr1	-	114	24	90	8.6	11.5575	14825834	14826178
	BzmLTPI.5	Baizhima_02298	C-X9-C-X14-CC-X19-CXC-X22-C-X13-C	I	chr1	-	114	24	90	8.6	11.4905	14828546	14828890
	BzmLTPI.6	Baizhima_02578	C-X9-C-X12-CC-X19-CXC-X22-C-X14-C	I	chr1	-	109	20	89	9.08	12.0062	16573657	16573986
	BzmLTPI.7	Baizhima_18831	C-X9-C-X14-CC-X19-CXC-X22-C-X13-C	I	chr8	-	115	24	91	8.85	12.2565	163361	163708
	BzmLTPI.8	Baizhima_20040	C-X9-C-X14-CC-X20-CXC-X21-C-X13-C	I	chr8	-	120	24	96	9.62	12.7792	9924537	9924899
	BzmLTPI.9	Baizhima_23893	C-X9-C-X13-CC-X19-CXC-X21-C-X13-C	I	chr9	-	114	24	90	6.03	11.339	19090505	19090940
	BzmLTPI.10	Baizhima_25274	C-X9-C-X12-CC-X19-CXC-X22-C-X13-C	I	chr10	-	118	27	91	9.1	11.8121	10914230	10915070
	BzmLTPI.11	Baizhima_25275	C-X9-C-X12-CC-X19-CXC-X22-C-X13-C	I	chr10	-	120	29	91	6.08	12.4254	10927493	10927969
	BzmLTPI.12	Baizhima_25276	C-X9-C-X12-CC-X19-CXC-X22-C-X13-C	I	chr10	-	118	27	91	8.77	11.949	10930631	10931112
	BzmLTPI.13	Baizhima_25277	C-X9-C-X12-CC-X19-CXC-X22-C-X13-C	I	chr10	-	118	27	91	8.77	12.0231	10936048	10936530
	BzmLTPI.14	Baizhima_25278	C-X9-C-X12-CC-X19-CXC-X22-C-X13-C	I	chr10	-	118	27	91	8.77	11.9811	10943698	10944168
	BzmLTPI.15	Baizhima_25279	C-X9-C-X12-CC-X19-CXC-X22-C-X13-C	I	chr10	-	118	27	91	8.77	12.0111	10954868	10955348
	BzmLTPI.16	Baizhima_25280	C-X9-C-X12-CC-X19-CXC-X22-C-X13-C	I	chr10	-	118	27	91	9.48	12.5478	10960379	10960860
	BzmLTPI.17	Baizhima_25283	C-X9-C-X12-CC-X19-CXC-X22-C-X13-C	I	chr10	-	118	27	91	7.49	12.061	10982775	10983256
	BzmLTPI.18	Baizhima_26672	C-X9-C-X14-CC-X19-CXC-X21-C-X13-C	I	chr11	+	116	26	90	8.44	11.7637	5595926	5596276
	BzmLTPI.19	Baizhima_27473	C-X9-C-X12-CC-X19-CXC-X22-C-X13-C	I	chr11	+	119	28	91	9.46	12.4708	11837015	11837576
	BzmLTPI.20	Baizhima_28800	C-X9-C-X14-CC-X20-CXC-X21-C-X13-C	I	chr12	-	124	27	97	8.42	13.1645	10711240	10711656
	BzmLTPI.21	Baizhima_29273	C-X9-C-X14-CC-X19-CXC-X22-C-X13-C	I	chr12	+	114	23	91	8.93	12.0492	13542204	13542548
	BzmLTPI.22	Baizhima_30166	C-X9-C-X14-CC-X19-CXC-X22-C-X13-C	I	chr13	-	116	26	90	8.5	12.706	7305560	7305910
	BzmLTPI.23	Baizhima_04574	C-X9-C-X12-CC-X19-CXC-X22-C-X13-C	I	tarseq_872_000002	-	118	27	91	7.47	11.8448	39274	40656
	BzmLTPII.1	Baizhima_23277	C-X7-C-X13-CC-X8-CXC-X24-C-X9-C	II	chr9	-	115	25	90	4.58	12.4445	14921485	14921832
	BzmLTPII.2	Baizhima_00114	C-X7-C-X13-CC-X8-CXC-X23-C-X6-C	II	tarseq_1936_000001	+	96	28	68	9.07	10.2832	25448	25738
	BzmLTPIII.1	Baizhima_23125	C-X11-C-X28-CC-X9-CXC-X34-C-X6-C	III	chr9	+	143	24	119	5.63	16.3278	13586870	13588344
	BzmLTPIV.1	Baizhima_01730	C-X9-C-X15-CC-X9-CXC-X24-C-X7-C	IV	chr1	+	103	27	76	8.88	11.0584	10555030	10555341
	BzmLTPIV.2	Baizhima_12140	C-X9-C-X15-CC-X9-CXC-X23-C-X7-C	IV	chr4	+	101	23	78	8.83	10.8049	13488810	13489115
	BzmLTPIV.3	Baizhima_16468	C-X9-C-X15-CC-X9-CXC-X24-C-X7-C	IV	chr6	-	102	26	76	4.05	10.4253	17816829	17817137
	BzmLTPIV.4	Baizhima_18352	C-X6-C-X13-CC-X12-CXC-X24-C-X8-C	IV	chr7	+	148	28	120	8.06	16.3114	10150476	10151234
	BzmLTPIV.5	Baizhima_21405	C-X9-C-X15-CC-X9-CXC-X24-C-X7-C	IV	chr8	-	107	28	79	6.78	11.0872	20135794	20136117
	BzmLTPIV.6	Baizhima_24008	C-X9-C-X17-CC-X9-CXC-X24-C-X7-C	IV	chr10	+	111	29	82	6.68	11.3862	80223	80558
	BzmLTPIX.1	Baizhima_26776	C-X13-C-X15-CC-X9-CXC-X22-C-X6-C	IX	chr11	-	129	27	102	9.13	13.9186	6604095	6604484
	BzmLTPVI.1	Baizhima_20467	C-X9-C-X14-CC-X12-CXC-X30-C-X9-C	VI	chr8	+	129	25	104	8.03	13.6008	13164500	13164889
	BzmLTPVIII.1	Baizhima_00715	C-X6-C-X12-CC-X12-CXC-X23-C-X8-C	VIII	chr1	+	145	25	120	5	14.6921	2203895	2207635
	BzmLTPXI.1	Baizhima_02351	C-X9-C-X18-CC-X13-CXC-X25-C-X9-C	XI	chr1	-	129	23	106	8.34	13.5874	15251645	15252034
	BzmLTPXI.2	Baizhima_05962	C-X9-C-X19-CC-X13-CXC-X24-C-X9-C	XI	chr2	+	127	25	102	9.09	13.172	9566172	9566555
	BzmLTPXI.3	Baizhima_05971	C-X9-C-X19-CC-X13-CXC-X24-C-X9-C	XI	chr2	-	137	25	112	8.93	14.0417	9625822	9626235
	BzmLTPXI.4	Baizhima_15969	C-X9-C-X19-CC-X13-CXC-X24-C-X9-C	XI	chr6	+	135	25	110	8.8	13.8744	13173168	13173575
	BzmLTPXI.5	Baizhima_15974	C-X9-C-X19-CC-X13-CXC-X24-C-X9-C	XI	chr6	+	137	25	112	8.31	14.2199	13191289	13191702
	BzmLTPXI.6	Baizhima_04454	C-X9-C-X19-CC-X13-CXC-X24-C-X9-C	XI	tarseq_11831_000001	+	133	25	108	9.06	13.9516	12990	13391
	BzmLTPXI.7	Baizhima_04458	C-X9-C-X19-CC-X13-CXC-X24-C-X9-C	XI	tarseq_11831_000001	-	133	25	108	8.93	13.8805	32065	32466
Mishuozhima	MszmLTPI.1	Mishuozhima_02120	C-X9-C-X15-CC-X19-CXC-X22-C-X13-C	I	chr1	-	115	24	91	8.4	11.6496	15433400	15433747
	MszmLTPI.2	Mishuozhima_02125	C-X9-C-X15-CC-X19-CXC-X22-C-X13-C	I	chr1	-	117	24	93	8.4	11.8899	15456255	15456721
	MszmLTPI.3	Mishuozhima_02126	C-X9-C-X14-CC-X19-CXC-X22-C-X13-C	I	chr1	-	114	24	90	8.61	11.5686	15459280	15459624
	MszmLTPI.4	Mishuozhima_02127	C-X9-C-X14-CC-X19-CXC-X22-C-X13-C	I	chr1	-	114	24	90	8.6	11.5575	15462309	15462653
	MszmLTPI.5	Mishuozhima_02128	C-X9-C-X14-CC-X19-CXC-X22-C-X13-C	I	chr1	-	114	24	90	8.6	11.4905	15465021	15465365
	MszmLTPI.6	Mishuozhima_02419	C-X9-C-X12-CC-X19-CXC-X21-C-X14-C	I	chr1	-	109	20	89	9.08	12.0062	17297574	17297903
	MszmLTPI.7	Mishuozhima_18549	C-X9-C-X14-CC-X19-CXC-X22-C-X13-C	I	chr8	-	115	24	91	8.85	12.2565	164929	165276
	MszmLTPI.8	Mishuozhima_19716	C-X9-C-X14-CC-X20-CXC-X21-C-X13-C	I	chr8	-	120	24	96	9.62	12.7792	9572794	9573156
	MszmLTPI.9	Mishuozhima_23504	C-X9-C-X13-CC-X19-CXC-X21-C-X13-C	I	chr9	-	114	24	90	6.03	11.339	19115163	19115598
	MszmLTPI.10	Mishuozhima_24807	C-X9-C-X12-CC-X19-CXC-X22-C-X13-C	I	chr10	-	118	27	91	6.03	11.9169	10831978	10833355
	MszmLTPI.11	Mishuozhima_24809	C-X9-C-X12-CC-X19-CXC-X22-C-X13-C	I	chr10	-	120	29	91	7.44	12.3674	10854850	10855326
	MszmLTPI.12	Mishuozhima_24810	C-X9-C-X12-CC-X19-CXC-X22-C-X13-C	I	chr10	-	118	27	91	6.5	12.0309	10867442	10867923
	MszmLTPI.13	Mishuozhima_26082	C-X9-C-X14-CC-X19-CXC-X21-C-X13-C	I	chr11	+	116	26	90	8.44	11.7637	5421002	5421352
	MszmLTPI.14	Mishuozhima_26865	C-X9-C-X12-CC-X19-CXC-X22-C-X13-C	I	chr11	+	119	28	91	9.46	12.4708	11523315	11523876
	MszmLTPI.15	Mishuozhima_28258	C-X9-C-X14-CC-X20-CXC-X21-C-X13-C	I	chr12	-	124	27	97	8.42	13.1735	11237021	11237437
	MszmLTPI.16	Mishuozhima_28697	C-X9-C-X14-CC-X19-CXC-X22-C-X13-C	I	chr12	+	114	23	91	8.93	12.0492	13908475	13908819
	MszmLTPI.17	Mishuozhima_29607	C-X9-C-X14-CC-X19-CXC-X22-C-X13-C	I	chr13	-	116	26	90	8.5	12.706	7580055	7580405
	MszmLTPII.1	Mishuozhima_22912	C-X7-C-X13-CC-X8-CXC-X24-C-X9-C	II	chr9	-	115	25	90	4.58	12.4445	15101033	15101380
	MszmLTPII.2	Mishuozhima_10075	C-X7-C-X13-CC-X8-CXC-X23-C-X6-C	II	tarseq_8001_000004	+	96	28	68	9.07	10.2832	1267	1557
	MszmLTPIII.1	Mishuozhima_22770	C-X11-C-X28-CC-X9-CXC-X34-C-X6-C	III	chr9	+	143	24	119	5.63	16.3278	13859785	13861259
	MszmLTPIV.1	Mishuozhima_01510	C-X9-C-X15-CC-X9-CXC-X24-C-X7-C	IV	chr1	+	103	27	76	8.88	11.0584	10677285	10677596
	MszmLTPIV.2	Mishuozhima_11843	C-X9-C-X15-CC-X9-CXC-X23-C-X7-C	IV	chr4	+	101	23	78	8.83	10.8049	13177976	13178281
	MszmLTPIV.3	Mishuozhima_16173	C-X9-C-X15-CC-X9-CXC-X24-C-X7-C	IV	chr6	-	102	26	76	4.05	10.4253	17583320	17583628
	MszmLTPIV.4	Mishuozhima_21014	C-X9-C-X15-CC-X9-CXC-X24-C-X7-C	IV	chr8	-	107	28	79	6.78	11.0872	19323674	19323997
	MszmLTPIV.5	Mishuozhima_23591	C-X9-C-X17-CC-X9-CXC-X24-C-X7-C	IV	chr10	+	111	29	82	6.68	11.3862	30738	31073
	MszmLTPIX.1	Mishuozhima_26189	C-X13-C-X15-CC-X9-CXC-X22-C-X6-C	IX	chr11	-	129	27	102	9.13	13.9186	6421616	6422005
	MszmLTPVI.1	Mishuozhima_20161	C-X9-C-X14-CC-X12-CXC-X30-C-X9-C	VI	chr8	+	129	25	104	8.03	13.6008	12986713	12987102
	MszmLTPVIII.1	Mishuozhima_00497	C-X6-C-X12-CC-X12-CXC-X23-C-X8-C	VIII	chr1	+	145	25	120	5	14.6921	1982114	1985848
	MszmLTPXI.1	Mishuozhima_02181	C-X9-C-X18-CC-X13-CXC-X25-C-X9-C	XI	chr1	-	129	23	106	8.34	13.5874	15886073	15886462
	MszmLTPXI.2	Mishuozhima_05778	C-X9-C-X19-CC-X13-CXC-X24-C-X9-C	XI	chr2	+	127	25	102	9.09	13.172	9936375	9936758
	MszmLTPXI.3	Mishuozhima_05780	C-X9-C-X19-CC-X13-CXC-X24-C-X9-C	XI	chr2	-	137	25	112	8.93	14.0417	9955082	9955495
	MszmLTPXI.4	Mishuozhima_15674	C-X9-C-X19-CC-X13-CXC-X24-C-X9-C	XI	chr6	+	135	25	110	8.8	13.8744	12854596	12855003
	MszmLTPXI.5	Mishuozhima_15679	C-X9-C-X19-CC-X13-CXC-X24-C-X9-C	XI	chr6	+	137	25	112	8.31	14.2199	12873067	12873480
	MszmLTPXI.6	Mishuozhima_02737	C-X9-C-X19-CC-X13-CXC-X24-C-X9-C	XI	tarseq_7433_000001	+	133	25	108	8.93	13.8805	18650	19051
	MszmLTPXI.7	Mishuozhima_02742	C-X9-C-X19-CC-X13-CXC-X24-C-X9-C	XI	tarseq_7433_000001	-	133	25	108	9.06	13.9817	37724	38125
Swetha	SwethaLTPI.1	Swetha_03133	C-X9-C-X15-CC-X19-CXC-X22-C-X13-C	I	chr1	-	115	24	91	8.4	11.6496	21041106	21041453
	SwethaLTPI.2	Swetha_03134	C-X9-C-X14-CC-X19-CXC-X22-C-X13-C	I	chr1	-	114	24	90	8.13	11.6295	21043779	21044123
	SwethaLTPI.3	Swetha_03135	C-X9-C-X15-CC-X19-CXC-X22-C-X13-C	I	chr1	-	115	24	91	8.4	11.6496	21046196	21046543
	SwethaLTPI.4	Swetha_03141	C-X9-C-X15-CC-X19-CXC-X22-C-X13-C	I	chr1	-	117	24	93	8.4	11.8899	21072026	21072492
	SwethaLTPI.5	Swetha_03142	C-X9-C-X14-CC-X19-CXC-X22-C-X13-C	I	chr1	-	114	24	90	8.61	11.5686	21075049	21075393
	SwethaLTPI.6	Swetha_03143	C-X9-C-X14-CC-X19-CXC-X22-C-X13-C	I	chr1	-	114	24	90	8.6	11.5575	21078078	21078422
	SwethaLTPI.7	Swetha_03144	C-X9-C-X14-CC-X19-CXC-X22-C-X13-C	I	chr1	-	114	24	90	8.6	11.4905	21080790	21081134
	SwethaLTPI.8	Swetha_03145	C-X9-C-X15-CC-X19-CXC-X22-C-X13-C	I	chr1	-	117	24	93	8.4	11.8899	21086186	21086652
	SwethaLTPI.9	Swetha_03146	C-X9-C-X14-CC-X19-CXC-X22-C-X13-C	I	chr1	-	114	24	90	8.6	11.4905	21090139	21090483
	SwethaLTPI.10	Swetha_08115	C-X9-C-X14-CC-X19-CXC-X22-C-X13-C	I	chr2	-	114	24	90	7.47	11.4914	12084455	12084799
	SwethaLTPI.11	Swetha_11746	C-X10-C-X16-CC-X12-CXC-X24-C-X8-C	VI	chr3	+	129	29	100	8.67	13.5078	18803817	18804433
	SwethaLTPI.12	Swetha_25931	C-X9-C-X14-CC-X20-CXC-X22-C-X13-C	I	chr8	-	120	24	96	9.62	12.7792	13374165	13374527
	SwethaLTPI.13	Swetha_33466	C-X9-C-X12-CC-X19-CXC-X22-C-X13-C	I	chr10	-	118	27	91	6.05	11.9559	15909487	15910865
	SwethaLTPI.14	Swetha_33467	C-X9-C-X13-CC-X19-CXC-X22-C-X13-C	I	chr10	-	119	27	92	9	12.0633	15918948	15919791
	SwethaLTPI.15	Swetha_33468	C-X9-C-X13-CC-X19-CXC-X22-C-X13-C	I	chr10	-	133	27	106	9	13.5511	15937845	15938372
	SwethaLTPI.16	Swetha_33470	C-X9-C-X12-CC-X19-CXC-X22-C-X13-C	I	chr10	-	120	29	91	7.44	12.3674	15951267	15951743
	SwethaLTPI.17	Swetha_33471	C-X9-C-X12-CC-X19-CXC-X22-C-X13-C	I	chr10	-	118	27	91	8.91	11.9901	15954392	15954873
	SwethaLTPI.18	Swetha_33472	C-X9-C-X12-CC-X19-CXC-X22-C-X13-C	I	chr10	-	118	27	91	8.77	12.0501	15968936	15969417
	SwethaLTPI.19	Swetha_33474	C-X9-C-X12-CC-X19-CXC-X22-C-X13-C	I	chr10	-	118	27	91	8.77	11.9631	15983040	15983520
	SwethaLTPI.20	Swetha_35346	C-X9-C-X14-CC-X19-CXC-X22-C-X13-C	I	chr11	+	116	26	90	8.44	11.7637	7440558	7440908
	SwethaLTPI.21	Swetha_35347	C-X9-C-X14-CC-X19-CXC-X22-C-X13-C	I	chr11	+	116	26	90	8.44	11.7637	7453943	7454293
	SwethaLTPI.22	Swetha_36435	C-X9-C-X12-CC-X19-CXC-X22-C-X13-C	I	chr11	+	114	23	91	9.49	11.865	16185306	16185856
	SwethaLTPI.23	Swetha_36436	C-X9-C-X12-CC-X19-CXC-X22-C-X13-C	I	chr11	+	121	27	94	9.12	12.4168	16193719	16194084
	SwethaLTPI.24	Swetha_36437	C-X9-C-X13-CC-X19-CXC-X22-C-X13-C	I	chr11	+	132	26	106	8.75	13.6113	16198880	16199563
	SwethaLTPI.25	Swetha_38313	C-X9-C-X14-CC-X20-CXC-X22-C-X13-C	I	chr12	-	124	27	97	8.42	13.1645	15523485	15523901
	SwethaLTPI.26	Swetha_38975	C-X9-C-X14-CC-X19-CXC-X22-C-X13-C	I	chr12	+	114	23	91	8.93	12.0492	19555217	19555561
	SwethaLTPI.27	Swetha_40213	C-X9-C-X14-CC-X19-CXC-X22-C-X13-C	I	chr13	-	116	26	90	8.5	12.7321	9469714	9470064
	SwethaLTPI.28	Swetha_40215	C-X9-C-X14-CC-X19-CXC-X22-C-X13-C	I	chr13	-	116	26	90	8.5	12.7321	9487608	9487958
	SwethaLTPII.1	Swetha_01982	C-X7-C-X13-CC-X8-CXC-X23-C-X6-C	II	chr1	+	96	28	68	9.07	10.2832	12149541	12149831
	SwethaLTPII.2	Swetha_30734	C-X7-C-X13-CC-X8-CXC-X24-C-X9-C	II	chr9	-	115	25	90	4.58	12.4445	22563497	22563844
	SwethaLTPIII.1	Swetha_30508	C-X11-C-X28-CC-X9-CXC-X34-C-X6-C	III	chr9	+	143	24	119	5.63	16.3278	20631790	20633264
	SwethaLTPIV.1	Swetha_02281	C-X9-C-X15-CC-X9-CXC-X24-C-X7-C	IV	chr1	+	103	27	76	8.88	11.0584	14461113	14461424
	SwethaLTPIV.2	Swetha_02283	C-X9-C-X15-CC-X9-CXC-X24-C-X7-C	IV	chr1	+	103	27	76	8.88	11.0584	14470600	14470911
	SwethaLTPIV.3	Swetha_15488	C-X9-C-X15-CC-X9-CXC-X23-C-X7-C	IV	chr4	+	101	23	78	8.83	10.8049	19098607	19098912
	SwethaLTPIV.4	Swetha_21070	C-X9-C-X15-CC-X9-CXC-X24-C-X7-C	IV	chr6	-	102	26	76	4.05	10.4112	23879760	23880068
	SwethaLTPIV.5	Swetha_23575	C-X6-C-X13-CC-X12-CXC-X24-C-X8-C	IV	chr7	+	148	28	120	8.06	16.3114	13195901	13196658
	SwethaLTPIV.6	Swetha_27978	C-X9-C-X15-CC-X9-CXC-X24-C-X7-C	IV	chr8	-	107	28	79	6.78	11.0872	28673999	28674322
	SwethaLTPIV.7	Swetha_06590	C-X9-C-X15-CC-X9-CXC-X24-C-X7-C	IV	JPLX01000009.1	-	107	28	79	6.78	11.0872	105801	106124
	SwethaLTPIX.1	Swetha_35509	C-X13-C-X15-CC-X9-CXC-X22-C-X6-C	IX	chr11	-	146	27	119	9.03	15.9121	8876720	8877534
	SwethaLTPV.1	Swetha_22961	C-X14-C-X14-CC-X11-CXC-X24-C-X10-C	V	chr7	+	111	20	91	8.6	11.8419	7370375	7371073
	SwethaLTPVIII.1	Swetha_00963	C-X6-C-X12-CC-X12-CXC-X23-C-X8-C	VIII	chr1	+	145	25	120	5	14.6921	2993516	2997319
	SwethaLTPXI.1	Swetha_13838	C-X9-C-X19-CC-X13-CXC-X24-C-X9-C	XI	chr4	-	127	25	102	9.09	13.172	4989917	4990300
	SwethaLTPXI.2	Swetha_20389	C-X9-C-X19-CC-X13-CXC-X24-C-X9-C	XI	chr6	+	133	25	108	9.06	13.8976	17408945	17409346
	SwethaLTPXI.3	Swetha_20394	C-X9-C-X19-CC-X13-CXC-X24-C-X9-C	XI	chr6	+	139	25	114	9.15	14.3053	17442972	17443391
Yuzhi11	Yz11LTPI.1	Yuzhi11_01225	C-X9-C-X15-CC-X19-CXC-X22-C-X13-C	I	chr1	-	115	24	91	8.4	11.6496	10058860	10059207
	Yz11LTPI.2	Yuzhi11_01230	C-X9-C-X15-CC-X19-CXC-X22-C-X13-C	I	chr1	-	117	24	93	8.4	11.8899	10079014	10079480
	Yz11LTPI.3	Yuzhi11_01231	C-X9-C-X14-CC-X19-CXC-X22-C-X13-C	I	chr1	-	114	24	90	8.61	11.5686	10082041	10082385
	Yz11LTPI.4	Yuzhi11_01232	C-X9-C-X14-CC-X19-CXC-X22-C-X13-C	I	chr1	-	114	24	90	8.6	11.5575	10085070	10085414
	Yz11LTPI.5	Yuzhi11_01233	C-X9-C-X14-CC-X19-CXC-X22-C-X13-C	I	chr1	-	114	24	90	8.6	11.4905	10087782	10088126
	Yz11LTPI.6	Yuzhi11_01520	C-X9-C-X12-CC-X19-CXC-X22-C-X14-C	I	chr1	-	109	20	89	9.08	12.0062	11856989	11857318
	Yz11LTPI.7	Yuzhi11_11925	C-X9-C-X14-CC-X19-CXC-X22-C-X13-C	I	chr8	-	115	24	91	8.85	12.2565	227835	228182
	Yz11LTPI.8	Yuzhi11_12723	C-X9-C-X14-CC-X20-CXC-X22-C-X13-C	I	chr8	-	120	24	96	9.62	12.7792	6506334	6506696
	Yz11LTPI.9	Yuzhi11_17244	C-X9-C-X12-CC-X19-CXC-X22-C-X13-C	I	chr10	-	118	27	91	8.12	11.7548	8631606	8632081
	Yz11LTPI.10	Yuzhi11_18300	C-X9-C-X14-CC-X19-CXC-X22-C-X13-C	I	chr11	+	116	26	90	8.44	11.7637	3695295	3695645
	Yz11LTPI.11	Yuzhi11_19191	C-X9-C-X12-CC-X19-CXC-X22-C-X13-C	I	chr11	+	119	28	91	9.46	12.4758	10426032	10426594
	Yz11LTPI.12	Yuzhi11_20562	C-X9-C-X14-CC-X20-CXC-X22-C-X13-C	I	chr12	-	124	27	97	8.42	13.1645	9644611	9645027
	Yz11LTPI.13	Yuzhi11_21398	C-X9-C-X14-CC-X19-CXC-X22-C-X13-C	I	chr13	-	116	26	90	8.5	12.706	4751360	4751710
	Yz11LTPI.14	Yuzhi11_13892	C-X9-C-X14-CC-X19-CXC-X22-C-X13-C	I	scaffold00008	-	114	23	91	8.93	12.0492	238128	238472
	Yz11LTPI.15	Yuzhi11_23085	C-X9-C-X13-CC-X19-CXC-X22-C-X13-C	I	scaffold00080	-	114	24	90	6.03	11.339	169752	170187
	Yz11LTPI.16	Yuzhi11_25767	C-X9-C-X12-CC-X19-CXC-X22-C-X13-C	I	scaffold0692	+	118	27	91	7.49	12.061	30731	31212
	Yz11LTPI.17	Yuzhi11_25769	C-X9-C-X12-CC-X19-CXC-X22-C-X13-C	I	scaffold0692	+	120	29	91	6.08	12.4254	49793	50269
	Yz11LTPII.1	Yuzhi11_00607	C-X7-C-X13-CC-X8-CXC-X23-C-X6-C	II	chr1	+	96	28	68	9.07	10.2832	5393370	5393660
	Yz11LTPII.2	Yuzhi11_22484	C-X7-C-X13-CC-X8-CXC-X24-C-X9-C	II	scaffold00034	+	115	25	90	4.58	12.4445	306945	307292
	Yz11LTPIII.1	Yuzhi11_24474	C-X11-C-X28-CC-X9-CXC-X34-C-X6-C	III	scaffold0229	-	143	24	119	5.63	16.3278	215150	216585
	Yz11LTPIV.1	Yuzhi11_06719	C-X9-C-X15-CC-X9-CXC-X23-C-X7-C	IV	chr4	+	101	23	78	8.83	10.8049	9480715	9481020
	Yz11LTPIV.2	Yuzhi11_09873	C-X9-C-X15-CC-X9-CXC-X24-C-X7-C	IV	chr6	-	102	26	76	4.05	10.4253	13013435	13013743
	Yz11LTPIV.3	Yuzhi11_10395	C-X9-C-X15-CC-X9-CXC-X24-C-X7-C	IV	chr6	+	103	27	76	8.88	11.0584	16872528	16872839
	Yz11LTPIV.4	Yuzhi11_11728	C-X9-C-X17-CC-X9-CXC-X12-C-X6-C	IV	chr7	+	113	25	88	5.36	11.6196	9376852	9377612
	Yz11LTPIV.5	Yuzhi11_13698	C-X9-C-X15-CC-X9-CXC-X24-C-X7-C	IV	chr8	-	107	28	79	6.78	11.0872	13743987	13744310
	Yz11LTPIV.6	Yuzhi11_16315	C-X9-C-X17-CC-X9-CXC-X24-C-X7-C	IV	chr10	+	111	29	82	6.68	11.3862	453971	454306
	Yz11LTPVI.1	Yuzhi11_12390	C-X10-C-X16-CC-X9-CXC-X22-C-X9-C	VI	chr8	+	131	29	102	8.05	14.2198	3759121	3759969
	Yz11LTPVI.2	Yuzhi11_13170	C-X9-C-X14-CC-X12-CXC-X30-C-X9-C	VI	chr8	+	129	25	104	8.03	13.6008	9973242	9973631
	Yz11LTPVIII.1	Yuzhi11_19243	C-X6-C-X12-CC-X12-CXC-X23-C-X8-C	VIII	scaffold00012	-	145	25	120	5	14.6921	70328	74067
	Yz11LTPXI.1	Yuzhi11_01284	C-X9-C-X18-CC-X13-CXC-X25-C-X9-C	XI	chr1	-	129	23	106	8.34	13.5874	10474376	10474765
	Yz11LTPXI.2	Yuzhi11_02623	C-X9-C-X19-CC-X13-CXC-X24-C-X9-C	XI	chr2	+	127	25	102	9.09	13.172	8756502	8756885
	Yz11LTPXI.3	Yuzhi11_02631	C-X9-C-X19-CC-X13-CXC-X24-C-X9-C	XI	chr2	-	135	25	110	8.93	13.8475	8809836	8810243
	Yz11LTPXI.4	Yuzhi11_09392	C-X9-C-X19-CC-X13-CXC-X24-C-X9-C	XI	chr6	+	139	25	114	9.15	14.3053	8675070	8675489
	Yz11LTPXI.5	Yuzhi11_09396	C-X9-C-X19-CC-X13-CXC-X24-C-X9-C	XI	chr6	+	135	25	110	8.8	13.8884	8701620	8702027
a,ECM, the eight-cysteine motif; b, AA, the number of amino acids; c, SP, signal peptide; d, MP, mature protein

## Sheet: Supplementary Table 2
Table S2. The nsLTP genes in Arabidopsis thaliana, Brassica rapa and Oryza sativa.
Arabidopsis thaliana	AtLTPI.1	ALSCGEVNSNLKPCTGYLTNGGITSPGPQCCNGVRKLNGMVLTTLDRRQACRCIKNAARNVGPGLNADRAAGIPRRCGIKIPYSTQISVR
	AtLTPI.2	LTPCEEATNLLTPCLRYLWAPPEAKPSPECCSGLDKVNKGVKTYDDRHDMCICLSSEAAITSADQYKFDNLPKLCNVALFAPVGPKFDCSTIKV
	AtLTPI.3	AISCSVVLQDLQPCVSYLTSGSGNPPETCCDGVKSLAAATTTSADKKAACQCIKSVANSVTVKPELAQALASNCGASLPVDASPTVDCTTVG
	AtLTPI.4	NALMSCGTVNGNLAGCIAYLTRGAPLTQGCCNGVTNLKNMASTTPDRQQACRCLQSAAKAVGPGLNTARAAGLPSACKVNIPYKISASTNCNTVR
	AtLTPI.5	ALSCGSVNSNLAACIGYVLQGGVIPPACCSGVKNLNSIAKTTPDRQQACNCIQGAARALGSGLNAGRAAGIPKACGVNIPYKISTSTNCKTVR
	AtLTPI.6	AVSCNTVIADLYPCLSYVTQGGPVPTLCCNGLTTLKSQAQTSVDRQGVCRCIKSAIGGLTLSPRTIQNALELPSKCGVDLPYKFSPSTDCDSIQ
	AtLTPI.7	TIQCGTVTSTLAQCLTYLTNSGPLPSQCCVGVKSLYQLAQTTPDRKQVCECLKLAGKEIKGLNTDLVAALPTTCGVSIPYPISFSTNCDSISTAV
	AtLTPI.8	AISCGAVTGSLGQCYNYLTRGGFIPRGCCSGVQRLNSLARTTRDRQQACRCIQGAARALGSRLNAGRAARLPGACRVRISYPISARTNCNTVR
	AtLTPI.9	IACPQVNMYLAQCLPYLKAGGNPSPMCCNGLNSLKAAAPEKADRQVACNCLKSVANTIPGINDDFAKQLPAKCGVNIGVPFSKTVDCNSIN
	AtLTPI.10	AISCNAVQANLYPCVVYVVQGGAIPYSCCNGIRMLSKQATSASDKQGVCRCIKSVVGRVSYSSIYLKKAAALPGKCGVKLPYKIDPSTNCNSIK
	AtLTPI.11	AITCGTVASSLSPCLGYLSKGGVVPPPCCAGVKKLNGMAQTTPDRQQACRCLQSAAKGVNPSLASGLPGKCGVSIPYPISTSTNCATIK
	AtLTPI.12	AISCGTVAGSLAPCATYLSKGGLVPPSCCAGVKTLNSMAKTTPDRQQACRCIQSTAKSISGLNPSLASGLPGKCGVSIPYPISMSTNCNNIK
	AtLTPII.1	LRVLSEDKKVACIVTDLQVCLSALETPIPPSAECCKNLKIQKSCLCDYMENPSIEKYLEPARKVFAACGMPYPRC
	AtLTPII.2	KTLILGEEVKATCDFTKFQVCKPEIITGSPPSEECCEKLKEQQSCLCAYLISPSISQYIGNAKRVIRACGIPFPNCS
	AtLTPII.3	GIVKVSWGEKKVACTVTELQPCLPSVIDGSQPSTQCCEKLKEQNSCFCDYLQNPQFSQYITAAKQILAACKIPYPNC
	AtLTPII.4	VTCSPMQLASCAAAMTSSSPPSEACCTKLREQQPCLCGYMRNPTLRQYVSSPNARKVSNSCKIPSPSC
	AtLTPII.5	EDTGDTGNVGVTCDARQLQPCLAAITGGGQPSGACCAKLTEQQSCLCGFAKNPAFAQYISSPNARKVLLACNVAYPTC
	AtLTPII.6	VDPCNPAQLSPCLETIMKGSEPSDLCCSKVKEQQHCICQYLKNPNFKSFLNSPNAKIIATDCHCPYPKC
	AtLTPII.7	VVVRVEEEEKVVCIVTDLRVCLPAVEAGSQPSVQCCGKLKEQLSCLCGYLKIPSFTQYVSSGKAQKVLTACAIPIPKC
	AtLTPII.8	DEMMGRCMHEIANCLVAIDKGTKLPSYCCGRMVKPQPCACKYFIKNPVLLPRLLIACRVPHPKC
	AtLTPII.9	VTCSPMQLSPCATAITSSSPPSALCCAKLKEQRPCLCGYMRNPSLRRFVSTPNARKVSKSCKLPIPRC
	AtLTPII.10	VNQACNKIEITGCVPAILYGDKPTTQCCEKMKAQEPCFFYFIKNPVFNKYVTSPQARAILKCCGIPYPTC
	AtLTPII.11	TVVGGWGIEEKAACIVTNLMSCLPAILKGSQPPAYCCEMLKEQQSCLCGYIKSPTFGHYVIPQNAHKLLAACGILYPKC
	AtLTPII.12	RVVKGSGEEVNVTCDATQLSSCVTAVSTGAPPSTDCCGKLKEHETCLCTYIQNPLYSSYVTSPNARKTLAACDVAYPTC
	AtLTPII.13	TEVKLSGGEADVTCDAVQLSSCATPMLTGVPPSTECCGKLKEQQPCFCTYIKDPRYSQYVGSANAKKTLATCGVPYPTC
	AtLTPII.14	EETQSCVPMELMPCLPAMTKREQPTKDCCENLIKQKTCLCDYIKNPLYSMFTISLVARKVLETCNVPYTSC
	AtLTPII.15	EVSSSCIPTELMPCLPAMTTGGQPTKDCCDKLIEQKECLCGYINNPLYSTFVSSPVARKVLEVCNIPYPSC
	AtLTPIX.1	HPCGRTFLSQLVPCRPSVAPFSTLPPNGLCCAAIKTLGQPCLCVLAKGPPIVGVDRTLALHLPGKCSANFLPCN
	AtLTPIX.2	QQEGLQQPPPPPMLPEEEVGGCSRTFFSQLIPCRAAVAPFSPIPPTEICCSAVVTLGRPCLCLLANGPPLSGIDRSMALQLPQRCSANFPPCDIIN
	AtLTPV.1	AGECGRMPINQAAASLSPCLPATKNPRGKVPPVCCAKVGALIRTNPRCLCAVMLSPLAKKAGINPGIAIGVPKRCNIRNRPAGKRCGRYIVP
	AtLTPV.2	AGECGRSSPDNEAMKLAPCAGAAQDANSAVPGGCCTQIKRFSQNPKCLCAILLSDTAKASGVDPEVALTIPKRCNFANRPVGYKCGAYTLP
	AtLTPV.3	AGECGRNPPDREAIKLAPCAMAAQDTSAKVSAICCARVKQMGQNPKCLCAVMLSSTARSSGAKPEISMTIPKRCNIANRPVGYKCGAYTLP
	AtLTPVI.1	DLRKGCYDLGITVLMGCPDSIDKKLPAPPTPSEGCCTLVRTIGMKCVCEIVNKKIEDTIDMQKLVNVAAACGRPLAPGSQCGSYRVPGA
	AtLTPVI.2	VPGQGTCQGDIEGLMKECAVYVQRPGPKVNPSEACCRVVKRSDIPCACGRITASVQQMIDMDKVVHVTAFCGKPLAHGTKCGSYVVP
	AtLTPVI.3	QVCGANLSGLMNECQRYVSNAGPNSQPPSRSCCALIRPIDVPCACRYVSRDVTNYIDMDKVVYVARSCGKKIPSGYKCGSYTIPAA
	AtLTPVI.4	ERCNDSGIEVLRGCPDSIDKELPTPPRPSQGCCTLVRIIGMECVCEVINKEIEAAIDMQKLVNVAAACGRPLAPGSQCGSYLVPGGMIRH
	AtLTPVIII.1	QTECVSKIVPCFRFLNTTTKPSTDCCNSIKEAMEKDFSCLCTIYNTPGLLAQFNITTDQALGLNLRCGVNTDLSACSGTLILQDLRPLQL
Brassica rapa	BrnsLtpI.1	MAGLMKLACFLVACMIVAGPITANAALTCASVVSNMARCISYLGGSETISGACCSGIRSINGLSRTPSDRQIACGCLKRVATLPNINADRAAGLPNACGVSLPYNISKSANCTLYVDFNLSRYLSLSL
	BrnsLtpI.2	MRSLFLLALFLVLAFHHGEAAVTCNNVVGDLYPCLSYVMQGGNSPSTNCCSGVRTLNSQAQTTADRQSVCRCIKNAIGGASYSSSNLKNALSLPAKCGVNLPFSISPSTNCNR
	BrnsLtpI.3	MAGLVKLACLVLACMIVAGPITSKAALSCGTVNTNVAACIGYLTQGGPLPRACCTGVSKLNSIARTTPDRKQACRCLKTAASALGSGLNAGRAAGLPKACGVNVPFPISTSINCNGHREISSVRMKLEWIIPML
	BrnsLtpI.4	MAGLMKLACLVLACMIVAGPITSNAALSCGTVSGYVAPCIGYLAQGAPALPRACCSGVTSLNNLARTTPDRQQACRCLVGAANAFPTLNAARAAGLPKACGVNIPYKISKTTNCNSVK
	BrnsLtpI.5	MALALRFFTCLVLTVCIVASVDAAVSCGTVTSSLAPCANYLSKGGDVPPPCCAGVTKLNGMAQTTPDRQQACKCLQSAAKTVSGLDPSLAAGLPGKCGVSIPYPISMSTNCDNVK
	BrnsLtpI.6	MASTLRFLTCLVTVCIVASVGAPISCGTVVQSMSPCITYLSGRMDLTAACCGGVRDLNAIAQTTPDRQQTCKCLQAVAKKIPGFNQTRASDLPGKCRVSFPFPISISTNCDNVHHEDEEYMVYVQ
	BrnsLtpI.7	MMFPSKITTCLLVLAVYMASPSESTITCGTVTSTLARCIGYLTNSGSLPSDCCVGVKSLNQMAQTTPDRRQVCECLKSAAKDITGLNTDLVATLPTTCGVSVPYPIRFSTNCDTISTAV
	BrnsLtpI.8	MAGVMKLVCLVLACMIVAGPITANAALTCGTVNSNVAPCIGYITQGGPLPGACCTGVSKLNSMARTTPDRQQACRCLKTAASALGPSLNAGRAAGIPKACGVSVPFPISTNTNCNSVK
	BrnsLtpI.9	MAGLMKLACLVLACMIVAGPITTNAALSCGTVSGNLAACIGYLTQNGPLPRGCCTGVTNLNNMARTTPDRQQACRCLVGAANSFPTLNAARAAGLPKACGVNIPYKISKSTNCNSVR
	BrnsLtpI.10	MAIALRFFTCLVLTVCIVASVDAAITCGTVTSSLAPCATYLSSGGEVPPPCCAGVKKLNGMAQTTADRQQACKCLKAAAQGINPSLASSLPGKCSVSIPYPISMSTNCDNVK
	BrnsLtpI.11	MTMGLKFFTCLVLTVCIAASVDAALTCGTVTSSLAPCATYLSKGGAVVPGPCCAGVKKLNDMAQTTPDRQQACKCLKAAAKSINPSLASGLPGKCSVSIPYPISMSTNCDK
	BrnsLtpI.12	MAYSKIALLLILNVIFFTLVSSNPVPYRKPTCKNALKFKVCANVLDLVKVSLPTRSKCCGLIKGLVDLEAAVCLEAAVCLCTALKADLLGLKLNVPISLSVILNHCGKKVPSGFKCA
	BrnsLtpI.13	MASALSFFTCLVLTVCIVASVDAAISCGTVTSNLVPCAGYLMKGGPVPASCCAGVSKLNSMAKTTPDRQQACKCLKTAAKSVNPSLASSLPGKCGVSIPYPISMSTNCNT
	BrnsLtpI.14	MRSLLLALFLVLAFHRGEAAVSCNAVVGDLYPCLSYVVQGGNVPANCCNGIRTLNSQAQTPVDRQGVCRCIKNAIGGVSFSSNNVNNAQSLPAKCGVNLPYSISPSTNCDR
	BrnsLtpI.15	MEGLLKLSTLVIVCMLVSAPMASEAAISCGAVASNLGQCINYLTRGGFVPRGCCSGVRRLNSMARTTRDRQQACRCIQGAARALGSRLNPGRAARLPGACRVRIAYPISARTNCNK
	BrnsLtpI.16	MAFASKIITCLLVLKVYMAAPAESHITCGIVTSTLAQCMGYLTNFFPVPSDYCCAEVKGLNQMAQTTPDRRQVCKCLKAVAKENKGFISIELVGTLPTICGVSVPYPFNFSTNCDTISTAV
	BrnsLtpI.17	MSILKSLVTIFVLGIFLTPRYSESAISCSVVLSDLQPCVSYLTSGSGQPPETCCDGVRSLDAATTTSADKKAACQCIKSVANSVTVKPELAKALASNCNASLPVDASSTVDCNTVG
	BrnsLtpI.18	MTFASKIITCLLVLTIYIAAPTESHITCGTVTSTMTQCISYLTNGGPLPSSCCVAVKSLNQMAQTTPDRRQVCECLKSAGKEIKGLNIDLVAALPTTCGVSLSYPIGFNTNCDSISIAV
	BrnsLtpI.19	MEGFIKLSTLLIVCMLVSAPMAEAAISCGAVASNLGQCINYLTRGGFVPRGCCSGVQRLHSMARTTRDRQQACRCIQGAARALGSRLNPGRAARLPGACRVRISYPISARTNCNK
	BrnsLtpII.1	MKFSCSKPVLFTCAILLLLIVAQENRVVAGQSCDPMQLIPCEEAILKGSKPSDTCCTRLNQQQHCVCQYMKNPNFKSFLDSPNAKKIATDCHCPKPKC
	BrnsLtpII.2	MKFTGVVCIAFVIVLVSASAPTKEVLEEKVACNSTEHITCIPALQSGSQPSAECCGKLKEEESCLCGYIQNPLFSQYVTSANVHMVLVTCGIPYPSC
	BrnsLtpII.3	MVKVMWGSSLALAAALLLVTVANIPVAEGVTCSPTELTSCSSAFMSASPPSATCCAKLREQKPCLCGYLRNPALSQYVNSPNAKKVASSCNVATPKC
	BrnsLtpII.4	MKASCTKPVLITCTILLLLIVAQENRVAAAEQCNPMQLMPCEDAIMKGSTPSNECCTRLKQQQHCICQYMKNPNFKSFLNSPNAKMVASHCQCKPKC
	BrnsLtpII.5	MNFTGAICIAFVIVLVSSLALTNAAVEDEKVLACNPKELNPCSPAVKTGSKPSTECCAMLKKEEPCLCGYINDPVYGQYIKSKNAHKAFSSCGIPPLSC
	BrnsLtpII.6	MEMIKAKWVSIVALAAIFLVVILVPAAEAVTCSPMQLSPCASAITSSSQTSALCCAKLKEQKPCLCGYMRNRSLRRFVSSPNARKVSNRCKLPIPRC
	BrnsLtpII.7	MVMIKATWVSIFAIAAVLLVILAPAAEAVTCSPMQLSPCAQAITSSSPPSALCCAKLKEQKPCLCGYMRNPSLRRFVSSPNARKVSNRCKLPIPRC
	BrnsLtpII.8	MKLTAIGLVAMVTIVVQLSPTMACDVKDLSPCLLPIAVFPESPTAACCQTLRDQGPCLCVFINNSWIWIGPTLTSPNGHKLFAACQVPFPSCGN
	BrnsLtpII.9	MKFTGAICIALVIVLVSSLDLTSAAVEEEIKVACVVTELIPCLESSIIGVHPYPECCVTLKAQQSCLCGYIQNPVYGGFFKNAHSVFTGCGVPYPTC
	BrnsLtpII.10	MKFTGAICIALVIVLVSSLDLTSAAVEEEIKVACVQTELIPCFVAAFIGSQPSAECCEKLKEQQSCLCGYISNPVFGQFYKNAQNVFKACGVPYPTC
	BrnsLtpII.11	MKFTTLMVITLVIIAMSSPVPIRATSVESFGEVAQSCVVTELAPCLPAMTTAGDPTTECCDKLVEQKPCLCGYIRNPAYSMYVTSPNGRKVLDFCKVPFPSC
	BrnsLtpII.12	MRFTGVVCIAFVIVLVSALAPTKADLEEKVACIPTELMTCIPALQTGSQPSAECCGKLKEQESCLCGYIQNPLFSQYVTSENAHKILATCGIPYPTC
	BrnsLtpII.13	MVKVMWVFVLALVAALLLVTVEKIPVAEGVTCSVTELSPCLAAFMSSSQPSASCCAKLREQKPCLCGYMRNPGLRQYVTSPNAKKVSNSCKVASPNC
	BrnsLtpII.14	MKFTTLASIAFVVVVLFSSTAAPINSQLIQSNSPCTTIDITGCVPAILYGAPLSPECCRNLNVQQPCYCDFIKNAGLKPYITSPQGHAALASCGIPYPTC
	BrnsLtpII.15	MVLTLMVFVILLTLFPAPNEAADTNVEAACDPKQLQPCLAAITGGGQPSGDCCAKLKEQQPCLCGFSKNPAFAQYISSPNSRKVLTACGIPYPSC
	BrnsLtpIII.1	MEFLKSFTTILFVMFLAMSALETVPMVRAQQCLDNLSNMQVCAPLVLPGAVNPAPNSNCCIALQATNKDCICNALRAATTFTTTCNLPSLDCGITI
	BrnsLtpIII.2	MVSISSSSKSSTIMKVVVMVAVVLVATVVDGQSCNTHLSGLNVCGEFVVPGADTTNPSAECCNALEAVPSDCICNTFRIASRLPTRCNIPTLSCN
	BrnsLtpIII.3	MIMKVAALVALVLVATEVDGQSCNRHLSGLNVCGEFVVPGADKTNPSAECCSALEAVPSECLCNTMRIASRLPTRCSIPTLSCS
	BrnsLtpIV.1	MDENNTRTIVAALVIVFVSLVLMEEPTSIPLCNINANTLEKCRPAVTGNNPPLPGDACCIVLQAADLECVCKFKSHIPILATKSHKVHDLLRKCGIKTIPPACQDKTKVS
	BrnsLtpIV.2	MGKNNTKILITALVMIVTASMMIEEAKSVRICNVSTKDLKKCRPAVTGNNPPPPTPQCCQLAKAANLECLCPFLSRSGIDPSKIKALGANCGITKNPSCLPW
	BrnsLtpIV.3	MGKNNTKILVTALVMVVTAAMMIEEATSIPICGVNTNDLKKCSPAVTGNNPPPPTPQCCKVAKAANLECLCPYFTRSGLDTAKIKALGTNCGITKKPSCLPW
	BrnsLtpIV.4	MASKKVGVMVMMMMIVVVMAIFAERSVAIDLCGMTQSELNECKPAVSKENPTNPSTLCCDYLKHADISCLCGYKNSPLLGSFGIDPALAAGLPTKCDMPNAPTC
	BrnsLtpIV.5	MAYVNKVSAVAAILFFAVAVAPLLAEPQTPMFPKMDPVCASLMPNLLEKCFSTVRETPTDDCCSDLKSATTTQVTCLCDNYIANPAVVNFTGPYSAGITTKCGVFDKYSCNGSSNGT
	BrnsLtpIV.6	MEPNTKLVVITLVLALTLTAATGEFCGMSVSDLYSCKPYVQSKNPVTSAIDPKGPCCTALSKADFQCLCKQKTKTNPFLSSIDLDLASKLPEKCGLSGATC
	BrnsLtpIV.7	MGKNNTTILIIAMVLTTAMIMEEAKSYPICNTDTNDLQKCSPAVTGNNPPAPGPDCCAVAKSADLECLCPYLSLSGIDPSKIKSVLASCGVGNPSCLSW
	BrnsLtpIV.8	MGKNNTNILTQSTVLAMVLTAAIMVKEVSSLTICKIDINDMQKCRPAVIGINPPPPVNECCVVVRSANLECFCGFKFYLPILGIDPSKVAALVAKCDVTTIPPSCQVSKVLASRSLKNGA
	BrnsLtpIX.1	MILMVLVESGLLKEATAHPCGRTFLSALIELVPCTLSVVPFSTLSPNEPCCTAIKTLGQPCLCVIANGPSIPGVDHTLALQLPGKCSANFPPCN
	BrnsLtpIX.2	MKAMRVGLAMALLMTITVLTIVTAQLEDQQPPPPMLPEEEVGGCSRTFFSALVQLIPCRAAVAPFSPIPPTQSCCSAVVTLGRPCLCLLANGPPLSGIDRSMALQLPQRCSANFPPCDIIN
	BrnsLtpIX.3	MMMRPMRVGLAMALLMTITVLTIVIAQQEDQQPPPPMLPVEEVGMCSRTFFSALVQLIPCRAAVAPFSPIPPTESCCSAVVTLGRPCLCLLANGPPLSGIDRSMALQLPQRCFANFPPCDVIN
	BrnsLtpV.1	MKWCKFISVALMSLLITLASVEAAGECGRMPIGQAAASLSPCLAATKNPRGKVPPVCCAKVGALIRTNPRCLCAVMLSPLAKKAGINPGVAIAIPKRCNIRNRPSGKRCGRYIVP
	BrnsLtpV.2	MASFMKFLCVLGLFLLVGTVVDGAGECGRSTPDNEAMKLAPCVGAAQDANAAVPGGCCAQIKRFSQNPKCLCAVLLSDTAKASGVQPEVALTIPKRCNFANRPVGYKCGVLRVQIHGLYDEALEFTTTS
	BrnsLtpVI.1	MATGSRVLIGLAMILIISGELLVPGQGTCQGDIEGLMRECAVYVQRPGPKVNPSAACCKVVKRSDIPCACGRITPSVQKMIDMNKVVLVTSFCGRPLAHGTKCGSKSVIN
	BrnsLtpVI.2	MGSGMITVMVVAIAFFMIGSDNVNMATAQLCGANLSGLVNECQRYVSNAGPNSPPPSRSCCALIRPIDIPCGCRYVTRDVMNTFDMDKLIYVARSCGKKIPSGYKCGSYTIPAA
	BrnsLtpVI.3	MASGRIIIMVVAIAFFMIGSDNVNVATAQFCGANVSGLMNECQRYVSNAGPNSPPPSRSCCALIRPIDVPCACRYVSRDVTNYIDMDKVVYVARSCGKKIPSGYKCGSYTIPAA
	BrnsLtpVI.4	MASGRIIIMVVAIAFFMIGSDNVNVATAQFCGANVSGLMNECQRYVSNAGPNSPPPSRSCCALIRPIDVPCACRYVSRDVTNYIDMDKVVYVARSCGKKIPSGYKCGSYTIPAA
	BrnsLtpVIII.1	MEICKFLTVIFVAIVVLYSVQAAEQGGDHHSMACMQKLMPCQNYIHAVNPAPPASCCGPMKEIVEKDSKCLCTVFNNPELLKSLNLTKENALDLPKACGVNPDVSICTKTACKFFIIFSTKIPHIYFI
	BrnsLtpXI.1	MAAKTSTILITIFLVINLLFLNFIPLVVAENTCPRDQLKLSTCANILNLINLNLGAPAMRPCCSVLLGLIDLDIALCFCSALKLSILGITTNTPIHLNLALNACGGTLPDGFRCPT
	BrnsLtpXI.2	MAPRTSLALFLFLNLLFFTYTTAQGTCPRNALQIGACTNVLNAIDLTLGNPPPPVPPCCSLIAGLADLEAAVCLCTALDVNVLGNNVHLPIDISVLLNACSRFAPPSFQCP
	BrnsLtpXI.3	MAISKAFPLLLVLLLVLNSTFSFCHAVKQCPPPRKQSSMKCPRDTVKFGVCGSWLGLVHEVIGTPPSQECCSLVKGLADLEAALCLCTALKTSLLGVAPVKLPVALTLLLNSCGKTLPQGFVC
	BrnsLtpXI.4	MAYSKIALLLILNVIFFTLVSSNPVPYRKPTCKNALKFKVCANVLDLVKVSLPTRSKCCGLIKGLVDLEAAVCLCTALKADLLGLKLNVPISLSVILNHCGKKVPSGFKCA
	BrnsLtpXI.5	MAYSKIALLLILNVIFFTLVSSNPVPYRKPTCKNALKFKVCANVLDLVKVSLPTRSKCCGLIKGLVDLEAAVCLCTALKADLLGLKLNVPISLSVILNHCGKKVPSGFKCA
	BrnsLtpXI.6	MAYSKIALLLILNVIFFTLVSSNPVPYRKPTCKNALKFKVCANVLDLVKVSLPTRSKCCGLIKGLVDLEAAVCLCTALKADLLGLKLNVPISLSVILNHCGKKVPSGFKCA
	BrnsLtpY.1	MKIHRAIILVTLLALIKTAVSQLQSIEQCREVFDSFMPCMGFVEGIFEQPSPQCCRGVSHLNNVVKFKTPGSRKNEQGTGQLERVCECIEMMGKSDHLPFLASAINNLPPLCSLSLSFPISVGMDCSQFRNMKELDAEKVN
	BrnsLtpY.2	MMMMRVAFAMTCMLFAITTADKGDRPWPRECLEVANVMVEECKLFFVEQESPPTAECCGWFSSRREKAKDRRRICRCMEFLTTAFEAIKPSVLALSDQCHFGGGFPISKNHACACKLHSFDQTL
Oryza sativa	OsLTPI.1	AVQCGQVMQLMAPCMPYLAGAPGMTPYGICCDSLGVLNRMAPAPADRVAVCNCVKDAAAGFPAVDFSRASALPAACGLSISFTIAPNMDCNQVTEELRI
	OsLTPI.2	AISCSAVYNTLMPCLPYVQAGGTVPRACCGGIQSLLAAANNTPDRRTICGCLKNVANGASGGPYITRAAALPSKCNVSLPYKISTSVNCNAIN
	OsLTPI.3	VSCGDAVSALAPCGPFLLGGAARPGDRCCGGARALRGMAGTAEARRALCRCLEQSGPSFGVLPDRARRLPALCKLGLAIPVGAATDCSKIS
	OsLTPI.4	VVVARAALSCSTVYNTLLPCLPYVQSGGAVPAACCGGIRSVVAAARTTADRRAACTCLKNVAAGAAGGPYISRAAGLPGRCGVSVPFKISPNVNCNAVN
	OsLTPI.5	GTSDLCGLAETAFGECTAYVAGGEPAVSRRCCRALGDIRDLAATAAERRAVCACILSEMLAAGDGRVDSGRAAGLPAACNVRVGFPTSPNFNCFRVR
	OsLTPI.6	ADDVSVSCSDVVADVTPCLGFLQGDDDHPSGECCDGLSGLVAAAATTEDRQAACECLKSAVSGQFTAVEAAPARDLPADCGLSLPYTFSPDVDCSQSQGHNHAFKQPNNSST
	OsLTPI.7	AVTCGDVDASLLPCVAYLTGKAAAPSGDCCAGVRHLRTLPVGTAERRFACDCVKKAAARFKGLNGDAIRDLPAKCAAPLPFPLSLDFDCNTIP
	OsLTPI.8	VTCGQVVSMLAPCIMYATGRVSAPTGGCCDGVRTLNSAAATTADRQTTCACLKQQTSAMGGLRPDLVAGIPSKCGVNIPYAISPSTDCSRVH
	OsLTPI.9	AVSCGDVTSSIAPCLSYVMGRESSPSSSCCSGVRTLNGKASSSADRRTACSCLKNMASSFRNLNMGNAASIPSKCGVSVAFPISTSVDCSKIN
	OsLTPI.10	ITCGQVNSAVGPCLTYARGGAGPSAACCSGVRSLKAAASSTADRRTACNCLKNAARGIKGLNAGNAASIPSKCGVSVPYTISASIDCSRVS
	OsLTPI.11	AISCGQVNSAVSPCLSYARGGSGPSAACCSGVRSLNSAASTTADRRTACNCLKNVAGSISGLNAGNAASIPSKCGVSIPYTISPSIDCSSVN
	OsLTPI.12	AITCGQVGSAIAPCISYVTGRGGLTQGCCNGVKGLNNAARTTADRQAACRCLKTLAGTIKSLNLGAAAGIPGKCGVNVGFPISLSTDCSKVS
	OsLTPI.13	AITCGQVGSAIAPCISYVTGRSGLTQGCCNGVKGLNNAARTTADRQAACRCLKSLAGSIKSLNLGTVAGVPGKCGVNVGFPISLSTDCNKVS
	OsLTPI.14	ITCGQVNSAVGPCLTYARGGGAGPSAACCNGVRSLKSAARTTADRRTACNCLKNAARGIKGLNAGNAASIPSKCGVSVPYTISASIDCSRVR
	OsLTPI.15	VTCGQVVSMLAPCIMYATGRVSAPTGGCCDGVRTLNSAAATTADRQTTCACLKQQTSAMGGLRPDLVAGIPSKCGVNIPYAISPSTDCSRVH
	OsLTPI.16	AVSCGDVTSSIAPCLSYVMGRESSPSSSCCSGVRTLNGKASSSADRRTACSCLKNMASSFRNLNMGNAASIPSKCGVSVAFPISTSVDCSKIN
	OsLTPI.17	AISCGQVNSAVSPCLSYARGGSGPSAACCSGVRSLNSAATTTADRRTACNCLKNVAGSISGLNAGNAASIPSKCGVSIPYTISPSIDCSSVN
	OsLTPI.18	ITCGQVNSAVGPCLTYARGGAGPSAACCSGVRSLKAAASTTADRRTACNCLKNAARGIKGLNAGNAASIPSKCGVSVPYTISASIDCSRVS
	OsLTPI.19	AITCGQVGSAIAPCISYVTGRGGLTQGCCNGVKGLNNAARTTADRQAACRCLKTLAGTIKSLNLGAAAGIPGKCGVNVGFPISLSTDCSKVS
	OsLTPI.20	AITCGQVGSAIAPCISYVTGRSGLTQGCCNGVKGLNNAARTTADRQAACRCLKSLAGSIKSLNLGTVAGVPGKCGVNVGFPISLSTDCNKVS
	OsLTPII.1	ASRTAPAAATKCDPLALRPCAAAILWGEAPSTACCAGLRAQKRCLCRYAKNPDLRKYINSQNSRKVAAACSVPAPRC
	OsLTPII.2	RASKKASCDLMQLSPCVSAFSGVGQGSPSSACCSKLKAQGSSCLCLYKDDPKVKRIVSSNRTKRVFTACKVPAPNC
	OsLTPII.3	GVVGVAGAGCNAGQLTVCTGAIAGGARPTAACCSSLRAQQGCFCQFAKDPRYGRYVNSPNARKAVSSCGIALPTCH
	OsLTPII.4	ACDALQLSPCASAIIGNASPSASCCSRMKEQQPCLCQYARDPNLQRYVNSPNGKKVLAACHVPVPSC
	OsLTPII.5	ATCTPTQLTPCAPAIVGNSPPTAACCGKLKAHPASCFCQYKKDPNMKKYVNSPNGKKVFATCKVPLPKC
	OsLTPII.6	AGCNPSALSPCMSAIMLGAAPSPGCCVQLRAQQPCLCQYARDPSYRSYVTSPSAQRAVKACNVKANC
	OsLTPII.7	QAPPPPQCDPGLLSPCAAPIFFGTAPSASCCSSLKAQQGCFCQYAKDPTYASYINSTNARKMIAACGIPLPNCG
	OsLTPII.8	QSPPPPQCDPGLLSPCAAPIFFGTAPSASCCSSLKAQQGCFCQYAKDPMYASYINSTNARKMIAACGIPLPNCG
	OsLTPII.9	QAPPPPPQCDPGLLSPCAAPIFFGTAPSASCCSSLKAQQGCFCQYAKDPTYASYINSTNARKMIAACGIPFPNCS
	OsLTPII.10	QAPPPVQCDPGKLSACAVPIFFGTAPSKSCCSNLRAQEKDGCFCQYARDPMYASYINSTNARNTIAACGIAFPSC
	OsLTPII.11	QCDPEQLSACVSPIFYGTAPSESCCSNLRAQQKEGCLCQYAKDPTYASYVNNTNARKTIAACGIPIPSC
	OsLTPII.12	QCNAGQLAICAGAIIGGSTPSASCCSNLRAQRGCFCQYARNPAYASYINSANARKTLTSCGIAIPRC
	OsLTPII.13	AVVPPSRCNPTLLTPCAGPALFGGPVPPACCAQLRAQAACLCAYARSPNYGSYIRSPNARRLFAVCGLPMPQCS
	OsLTPIII.1	QGGGGGECVPQLNRLLACRAYAVPGAGDPSAECCSALSSISQGCACSAISIMNSLPSRCHLSQINCSA
	OsLTPIII.2	QQPSCAAQLTQLAPCARVGVAPAPGQPLPAPPAECCSALGAVSHDCACGTLDIINSLPAKCGLPRVTCQ
	OsLTPIV.1	AGAPFMVCGVDADRMAADCGSYCRAGSRERAPRRECCDAVRGADFKCLCKYRDELRVMGNIDAARAMQIPSKCRIKGAPKSC
	OsLTPIV.2	LSMCGVDRSAVALCRSYCTVGSAEKAPTKECCKAVANADFQCLCDRRDMLRNLENIDADRATQIPSKCGVPGASSSCK
	OsLTPIV.3	VCNMSNDEFMKCQPAAAATSNPTTNPSAGCCSALSHADLNCLCSYKNSPWLSIYNIDPNRAMQLPAKCGLTMPANC
	OsLTPIV.4	HGICNLSDAGLQACKPAAAVRNPADTPSSECCDALAAADLPCLCRYKGSAGARRFYGIDLNRAMTLPGKCGLTLPAHC
	OsLTPV.1	AGECGRVPVDQVALKLAPCAAATQNPRAAVPPNCCAQVRSIGRNPKCLCAVMLSNTARSAGVKPAVAMTIPKRCAIANRPIGYKCGPYTLP
	OsLTPV.2	DGAGECGATPPDKMALKLAPCASAAKDPKSTPSSGCCTAVHTIGKQSPKCLCAVMLSSTTRNAGIKPEVAITIPKRCNIADRPVGYKCGDYTLP
	OsLTPV.3	AGKCGKTPAEKVALKLAPCAKAAQDPGARPPAACCAAVRDIGTHQSHACLCAVLLSSTVRRSGVKPEVAITIPKRCKLANRPVGYKCGAYTLPSLQG
	OsLTPV.4	EGAGECGRASADRVALRLAPCVSAADDPQSAPSSSCCSAVHTIGQSPSCLCAVMLSNTARVAGIKPEVAITIPKRCNMADRPVGYKCGDYTLP
	OsLTPVI.1	ARPATSSTADAPATSGDCSSDVQDLMANCQDYVMFPADPKIDPSQACCAAVQRANMPCVCNKVIPEVEQLICMDKVVYVVAFCKKPFQPGSNCGSYRVPASLA
	OsLTPVI.2	DEGCSRDLQDLIMECQKYVMNPANPKIEPSNACCSVIQKANVPCLCSKVTKEIEKIVCMEKVVYVADYCKKPLQPGSKCGSYTIPSLQQ
	OsLTPVI.3	TECQNDVEVLKTTCYKFVEKDGPKLQPSPDCCTSMKGVNVPCVCTYLGSPGVRDNINMDKVFYVTKQCGIAIPGNCGGSKV
	OsLTPVI.4	ATVSPSAADKCEKDLDLLMGSCEGYLRFPAEAKAAPSRACCGAVRRVDVGCLCGMVTPEVEQYVCMDKAVYVAAYCHRPLLPGSYCGSYHVPGPVV
	OsLTPVII.1	AATTCVASLLELSPCLPFFKDKAATAAPEGCCAGLSSIVKGEAVCLCHIVNHTLERAIIPVDRAFALLRDVCRLSPPADIISTCANEKGGVPPLYSCPAPSA
	OsLTPVIII.1	AVDTGAAAGVPSCASKLVPCGGYLNATAAPPPASCCGPLREAAANETACLCAILTNKAALQAFGVAPEQGLLLAKRCGVTTDASACAKSASSSATAAAAAAV

## Sheet: Supplementary Table 3
Table S3. List of primers used for quantitative real-time PCR analysis.
Gene Name	Primers sequence
	sense primer (5’->3’)	anti-sense primer (5’->3’)
SiLTPI.18	CTGCTTGAAATCTCTCTC	GAAGGGCTAATCTTGTAG
SiLTPI.23	GCCAAATCTATGAGGAAC	CCTAGAGCAGTCTGTATT
SiLTPI.28	GGTGACTCAACTTCTTCC	ACATTGGGACCTATATCG
SiH3.3	GTTGGTCTCTTTGAGGAC	CAGCTGGATGTCTTTTGG

## Sheet: Supplementary Table 4
Table S4. List of primers used for PCR analysis.
Gene Name	Primers sequence
	sense primer (5’->3’)	anti-sense primer (5’->3’)
SiLTPI.23	CCAGATTAGCCCAAATAC	GAAATTCCCAGTAGGTAG
